# Supplementary material for: Unraveling metabolic signatures in SARS-CoV-2 variant infections using multiomics analysis
Source: Front Immunol. 2024 Dec 11;15:1473895. doi: 10.3389/fimmu.2024.1473895 (PMC11697598; doi:10.3389/fimmu.2024.1473895)
Supplement: Supplementary file 6 [file DataSheet1.xlsx]

## Sheet: Supple_Table 1
Supplementary table 1. Log 10 intensities in lung samples obtained from hamsters infected with variants of SARS-CoV-2.
Metabolism	Metabolites	m/z	Ionization mode	Ret. time (min)	ppm error	CV (%)	Control				Delta				Omicron
							P value	FC(4dpi/0dpi)	FC(7dpi/0dpi)	FC(7dpi/4dpi)	P value	FC(4dpi/0dpi)	FC(7dpi/0dpi)	FC(7dpi/4dpi)	P value	FC(4dpi/0dpi)	FC(7dpi/0dpi)	FC(7dpi/4dpi)
GSH metabolism	Cystine	241.031	+	9.19	-1.12019	6.22681	0.667576	1.07104	1.15848	1.08164	0.00119012	1.2936	1.85487	1.43389	0.609532	1.15374	1.25165	1.08486
	Glutamate	146.046	-	7.8	0.547773	2.90039	0.717868	0.998814	0.992536	0.993714	0.0488192	1.00182	1.01673	1.01488	0.959467	1.00383	1.00284	0.999019
	Glutamine	145.062	-	7.17	0	4.2252	0.00206199	0.96968	1.00158	1.03289	0.0260168	0.998953	1.02382	1.02489	0.64307	1.00555	1.00003	0.994507
	GSH (Glutathione reduced)	308.091	+	7.8	-0.389495	4.25741	0.343309	0.952502	0.960976	1.0089	0.0044924	0.938972	0.866358	0.922666	0.864809	0.986728	0.960241	0.973157
	GSSG (Glutathione oxidized)	613.158	+	9.44	2.02231	4.87676	0.542908	0.95065	0.972223	1.02269	0.172184	1.02121	0.979942	0.959586	0.877638	1.02462	1.00965	0.985388
	Methionine	150.057	+	4.99	6.864	3.77518	0.0505705	0.996583	0.978537	0.981892	0.511804	1.01033	1.01242	1.00206	0.110328	1.0211	0.997377	0.97677
	Pyroglutamic acid	128.036	-	5.61	-6.09207	12.4938	0.0215636	0.974274	1.01784	1.04472	0.0203676	0.988565	1.0354	1.04738	0.249999	0.997398	0.97481	0.977353
	SAH (S-adenosyl-L-homoCysteine)	385.128	+	6.65	1.73968	7.0255	0.579257	0.996631	1.00925	1.01266	0.0445187	1.02285	1.02903	1.00604	0.090762	0.987805	0.976863	0.988923
	SAM (S-adenosyl-L-methionine)	399.145	+	9.43	-0.200429	9.62813	0.717255	0.998745	0.997237	0.998489	0.0685847	1.02562	1.00655	0.981407	0.0471571	1.03154	1.02033	0.989132
	Taurine	124.008	-	6.51	-4.11266	2.86345	0.154019	0.993967	0.991396	0.997414	0.022983	0.98911	0.989831	1.00073	0.00698682	0.989249	0.995483	1.0063
Tryptophan metabolism	Kynurenine	209.09	+	4.19	9.89995	6.10772	0.769004	0.981797	0.99854	1.01705	3.74778e-07	1.11808	1.16565	1.04255	0.144179	0.98542	1.02183	1.03695
	Phenylalanine	164.072	-	4.12	0.60949	2.78117	0.855035	1.00204	0.99616	0.994129	0.0105963	1.02238	1.02337	1.00097	0.0238104	1.02505	1.00587	0.981293
	Tryptophan	203.083	-	4.55	-2.95446	6.6156	0.0719417	1.00312	0.989947	0.986869	0.0101356	0.994172	0.981451	0.987204	0.106758	1.00925	0.998467	0.989319
	Tyrosine	182.081	+	5.61	0.384444	3.94103	0.106621	1.00408	0.992037	0.988009	0.163325	1.00299	0.995118	0.992155	0.0531236	1.01675	0.998935	0.982478
Arginine and Proline metabolism	ADMA (Asymmetric dimethylarginine)	203.15	+	8.82	2.70736	5.20313	0.0475784	0.967353	0.985361	1.01862	0.0609535	1.00746	1.02126	1.0137	0.160329	1.00137	0.978281	0.97694
	Arginine	175.118	+	9.37	4.85384	5.77851	0.513021	1.00445	1.01	1.00553	0.0169365	1.03207	1.02599	0.994103	0.0193767	1.02734	1.02847	1.0011
	Aspartate	132.031	-	8.21	-4.31719	3.15533	0.802873	0.99283	0.994959	1.00214	0.0436284	1.00099	1.03891	1.03789	0.788878	1.00496	1.01222	1.00723
	Citrulline	176.102	+	7.57	7.77954	2.08719	0.0223095	1.02017	1.00731	0.987391	0.000910672	0.996669	1.02649	1.02992	9.81452e-05	1.01931	1.02801	1.00853
	Creatine	132.076	+	6.79	4.92138	2.62042	0.119746	1.00932	1.0042	0.994928	0.753357	1.00826	1.00882	1.00056	0.537498	1.00526	1.00805	1.00278
	Creatinine	114.066	+	3.23	5.17244	1.31603	0.018219	1.00146	1.01556	1.01408	0.00397768	0.985387	0.979994	0.994527	0.786959	0.999257	0.996861	0.997603
	Ornithine	133.096	+	9.6	5.63498	5.91493	0.218639	1.03653	0.998651	0.963455	0.00157229	1.04623	1.06797	1.02078	0.0251205	1.05567	1.05513	0.999482
	Proline	116.07	+	5.86	0.947699	2.59149	0.0959333	1.00029	0.985636	0.985347	0.0212454	0.995339	1.01415	1.0189	0.482865	1.01771	1.01742	0.999709
Histidine metabolism	1-Methyl-Histidine	170.091	+	8.92	8.23082	14.3803	0.00107154	0.945788	1.01249	1.07053	0.036132	0.963759	0.969601	1.00606	0.000403163	0.966445	0.956261	0.989462
	Carnosine	227.113	+	9.44	3.08215	5.59365	0.39616	1.02955	0.964043	0.93637	0.64818	0.978489	1.00649	1.02861	0.192812	1.03952	1.12974	1.08679
	Histamine	112.087	+	8.57	-3.56866	2.27298	0.52904	1.03238	1.02294	0.990856	0.430894	1.04813	1.03651	0.98892	0.0157638	1.08506	1.09255	1.0069
	Histidine	156.076	+	9.04	2.8832	6.08857	0.943557	0.994939	0.994805	0.999866	0.100553	1.00408	1.01812	1.01398	0.0714251	1.00713	1.00381	0.996697
	L-(+)-Ergothioneine	230.096	+	6.96	0.391141	2.40337	0.237793	1.01057	1.01641	1.00578	0.055057	1.01978	0.994962	0.975662	0.637163	1.01615	1.01105	0.994981
Alanine, Aspartate and Glutamate metabolism	Alanine	90.0556	+	6.79	-7.10677	4.07185	0.0352914	1.00914	1.02134	1.01209	0.16336	1.0248	1.01593	0.991349	0.460691	1.00558	1.00873	1.00313
	Asparagine	133.059	+	7.26	14.0537	6.84203	0.943093	1.00083	1.00048	0.999645	4.27632e-05	1.01996	1.04582	1.02535	0.00164977	1.04456	1.02267	0.979044
	Leucine	132.101	+	4.4	8.4026	2.9524	0.0816043	1.00271	0.974742	0.972107	0.069543	0.981603	0.997425	1.01612	0.120615	1.01217	0.989466	0.977564
	Lysine	147.112	+	9.53	8.15701	7.43442	0.892636	0.978129	1.00174	1.02414	0.0503789	1.06904	1.07501	1.00559	0.322141	1.07508	1.04585	0.972815
	N-Acetylaspartylglutamic acid	303.083	-	7.3	2.60654	11.9404	0.412394	1.20198	1.30916	1.08917	0.179801	1.15051	1.29578	1.12627	0.657616	1.1321	1.21548	1.07365
	N-Acetyl-L-aspartic acid	174.041	-	6.43	0.574578	8.13726	0.775399	1.01802	1.02087	1.00279	0.922841	1.00123	0.976896	0.975692	0.783007	0.986896	0.994166	1.00737
Glycine, Serine and Threonine metabolism	5'-S-Methylthioadenosine	298.095	+	0.87	7.88333	6.12236	0.0743732	1.00347	0.994901	0.991462	0.238896	1.00929	0.999081	0.989881	0.026055	1.01758	1.01603	0.998477
	Betaine	118.087	+	5.59	-2.03241	3.6991	0.00114299	0.998524	0.986582	0.98804	0.00178092	1.00387	1.01282	1.00892	0.190508	1.00813	1.00687	0.998748
	Serine	106.051	+	7.23	-9.71241	5.10775	0.167031	0.977778	0.992993	1.01556	0.00897289	1.02262	1.02589	1.0032	0.159791	1.03191	1.03026	0.998406
	Threonine	120.065	+	6.66	7.66248	6.82467	0.864103	1.00458	1.00431	0.999728	0.0130451	1.02445	1.04433	1.01941	0.365549	1.0289	1.02211	0.993394
Purine metabolism	Adenine	136.061	+	1.41	5.65919	4.36891	0.751373	1.0004	0.99547	0.995067	0.262733	1.01056	1.01202	1.00145	0.0805856	1.00869	1.0157	1.00695
	Adenosine	268.104	+	1.43	2.90931	3.05045	0.0955789	1.02494	1.01407	0.989396	0.0873297	1.04562	0.993476	0.950131	0.163936	0.967652	1.00206	1.03556
	ADP (Adenosine 5'-diphosphate)	426.021	-	8.65	1.97173	4.39013	0.633678	0.940054	0.986059	1.04894	0.315448	0.978183	1.03135	1.05435	0.881687	1.03277	1.02183	0.989402
	ADP-Ribose (Adenosine 5'-diphosphoribose)	558.062	-	8.34	4.12139	3.89939	0.737838	0.977663	0.969798	0.991955	0.310342	1.00761	1.00415	0.996564	0.760416	1.00261	1.01183	1.00919
	Allantoin	157.036	-	4.08	1.33727	5.54111	0.116657	0.990132	1.01076	1.02084	0.00186411	0.970135	0.965348	0.995066	0.0113581	0.988717	0.971042	0.982124
	AMP (Adenosine 5'-monophosphate)	346.054	-	7.11	6.09728	2.15645	0.375997	0.997395	0.98885	0.991433	0.43773	0.984189	0.998752	1.0148	0.834829	0.995205	1.00116	1.00599
	GDP-glucose (Guanosine 5'-diphosphoglucose)	444.027	+	9.31	11.0578	7.38571	0.582491	0.96249	0.973998	1.01196	0.759136	1.0451	1.0493	1.00402	0.886726	1.02883	1.00038	0.972353
	GMP (Guanosine 5'-monophosphate)	364.066	+	8.28	0	3.736	0.471345	0.972354	0.986547	1.0146	0.953627	0.991153	1.00848	1.01748	0.96993	1.00429	0.977382	0.973211
	Guanine	150.041	-	3.46	8.1977	6.16588	0.689623	1.00579	1.04201	1.036	0.0740299	1.03082	1.06759	1.03567	0.793317	1.00765	0.974246	0.966853
	Guanosine	282.083	-	4.61	1.63072	3.07394	0.848097	0.995535	0.989579	0.994017	0.907902	1.00216	0.99539	0.993247	0.486311	0.988685	1.00017	1.01161
	Hypoxanthine	137.045	+	1.78	7.22386	2.96115	0.0455686	0.990696	1.00268	1.0121	0.121981	1.035	1.02995	0.995116	0.0475926	1.0002	0.962833	0.962638
	IMP (Inosine-5'-monophosphate)	349.053	+	7.61	6.01625	3.10758	0.530485	0.983775	1.00951	1.02616	0.243271	1.01244	1.03868	1.02592	0.441605	1.02499	0.984888	0.960874
	Inosine	267.072	-	2.95	5.57899	1.63044	0.514193	1.00333	1.00574	1.0024	0.576093	1.00142	0.999042	0.997628	0.943187	1.00039	1.00185	1.00146
	Xanthine	151.026	-	1.74	0.993205	3.0626	0.141387	0.988487	0.98419	0.995654	0.277092	1.01777	1.01292	0.995235	0.0466171	1.00505	0.979577	0.974651
	Xanthosine	283.065	-	4.24	11.6933	7.9745	0.240854	0.934776	0.940024	1.00561	0.162771	1.06139	1.04627	0.985756	0.0702648	1.08041	1.03742	0.960215
Pyrimidine metabolism	Cytidine	244.092	+	4.11	-1.12019	3.02495	0.534927	0.995786	0.99285	0.997051	0.743665	1.00208	1.00736	1.00526	0.485108	0.999317	0.988596	0.989272
	Cytosine	112.05	+	3.64	5.71171	2.26467	0.448586	0.993052	1.00715	1.0142	0.0244039	1.00435	1.02454	1.0201	0.579835	1.00586	0.998467	0.992646
	UMP (Uridine-5-monophosphate)	323.026	-	7.4	9.87527	2.852	0.764634	0.997274	0.993634	0.996351	0.215416	0.976266	0.990642	1.01473	0.455987	0.986564	0.980025	0.993372
	Uracil	111.021	-	1.01	-3.60294	4.40684	0.710656	0.982886	0.985505	1.00266	0.396214	1.04244	1.02859	0.986715	0.295665	1.03877	0.983082	0.94639
	Uric acid	167.021	-	5.18	-0.239491	8.93517	0.525705	0.993974	1.00831	1.01442	0.0522728	1.00847	1.02176	1.01318	0.364464	1.00381	1.004	1.00018
	Uridine	243.062	-	1.86	0.658268	1.86546	0.144246	1.01499	1.00621	0.991349	0.258775	1.00061	0.988889	0.988285	0.582301	0.994587	0.992854	0.998257
Nicotinate and nicotinamide metabolism	NAD+	664.115	+	8.19	2.55979	10.8863	0.157565	1.03548	0.922822	0.8912	0.050759	1.02634	0.756003	0.736598	0.0946465	0.906973	1.11341	1.22761
	1-Methylnicotinamide	137.07	+	4.85	7.22255	6.56926	0.00139146	1.07004	1.03674	0.968885	0.300155	0.998865	1.01277	1.01392	0.370896	1.0121	1.02144	1.00923
	Nicotinamide	123.055	+	0.87	4.79459	8.54487	0.182148	1.01856	1.00726	0.988903	0.73065	1.00082	0.992352	0.991543	0.768889	1.00591	1.00225	0.996366
	Nicotinic acid	124.038	+	2.02	10.4805	4.84621	0.198929	1.02069	1.0359	1.0149	0.238376	1.05632	1.01569	0.961537	0.38422	1.18151	1.0078	0.852978
Carnitine metabolism	Acetylcarnitine	204.121	+	6.17	7.49548	2.17427	0.126848	0.995367	0.990613	0.995224	0.299986	0.989846	0.994107	1.0043	0.273238	0.998233	1.00205	1.00383
	Butyryl L-carnitine (C4:0)	232.154	+	4.85	3.14446	1.82255	0.32856	0.99364	1.00171	1.00812	0.00374696	0.980974	0.999998	1.01939	0.150732	1.00467	1.00856	1.00388
	Carnitine	162.112	+	7.13	3.51608	1.36095	0.125709	1.00216	0.99803	0.995878	0.768988	1.00294	0.997251	0.994328	0.470982	1.00432	1.00564	1.00131
	Hexanoyl L-carnitine (C6:0)	260.185	+	4.07	2.45978	2.20545	0.00186831	0.952527	1.00192	1.05185	0.503052	0.999679	1.01573	1.01606	0.940053	1.00361	0.994583	0.991009
	Octanoyl L-carnitine (C8:0)	288.217	+	3.56	-0.208177	4.0813	0.0753031	0.989588	1.01401	1.02468	0.519431	0.999901	0.974882	0.974979	0.713926	0.9916	0.991958	1.00036
	Propionyl L-carnitine (C3:0)	218.138	+	5.39	4.03413	2.76829	0.138791	0.988241	0.982669	0.994362	0.585867	1.0032	1.00527	1.00206	0.0016127	1.00492	1.02442	1.0194
Vitamin metabolism	4-Pyridoxic acid	182.044	-	0.96	10.8764	7.08026	0.685462	1.0252	1.00673	0.981985	0.307861	1.04138	1.02088	0.980315	0.0433109	1.09064	1.08247	0.992511
	Pantothenic Acid	220.118	+	1.44	-2.04436	2.38323	0.330717	1.00625	1.01557	1.00927	0.779093	0.994433	0.994669	1.00024	0.352193	1.01898	1.02413	1.00506
	Riboflavin (Vitamin B2)	377.143	+	1.61	6.25753	4.23664	0.299076	0.973855	0.994457	1.02116	0.10873	0.972245	0.961685	0.989138	0.424488	1.01564	0.978541	0.963474
	Thiamine	265.109	+	5.5	10.0335	4.1264	0.514128	1.00979	1.00352	0.99379	0.327813	0.956956	0.936509	0.978633	0.308953	0.985319	0.964726	0.9791
	Threonate	135.029	-	6.56	3.70288	3.52208	0.587887	1.01578	0.991366	0.975967	0.297096	0.999573	0.984979	0.9854	0.613335	1.00937	1.02602	1.0165
Bile acid metabolism	Cholic acid	407.278	-	0.79	5.15615	9.04418	0.197537	1.10301	1.1037	1.00062	0.00343453	1.22771	1.11741	0.910157	0.393035	1.13788	1.07454	0.944336
	Glycochenodeoxycholic acid	448.305	-	0.88	4.12664	15.1079	0.0777161	1.11856	1.10055	0.983899	0.000205848	1.38212	1.21556	0.879492	0.919867	1.01666	1.01809	1.00141
Organic acids	3-hydroxybutyrate	103.04	-	1.2	-4.17313	4.62828	0.0260819	0.968719	0.989697	1.02166	0.0689784	1.00903	0.986321	0.977494	7.83478e-05	0.937338	0.917792	0.979147
	3-Indoxylsulfate	212.002	-	1.16	-2.87733	5.74057	0.0743237	0.993236	1.0155	1.02242	0.22281	1.06138	1.06704	1.00533	0.128073	1.04582	1.04994	1.00395
	Citrate	191.019	-	9.59	3.82159	12.3608	0.657493	0.997389	0.996242	0.99885	0.98477	0.998156	0.991713	0.993545	0.212882	1.00807	1.00295	0.994913
	Malate	133.014	-	6.68	-0.67662	3.74679	0.321131	0.972661	1.00449	1.03272	0.00635337	1.03826	1.02938	0.99144	0.139255	1.00787	0.984208	0.976523
Others	1-Methyladenosine	282.118	+	5.07	4.89154	5.39892	0.335331	0.996655	1.0006	1.00396	0.00324281	0.981808	0.97841	0.996539	0.00968605	0.979726	0.974765	0.994937
	3-hydroxy-3-methyl-Glutaric acid	161.046	-	3.87	-2.48377	4.08868	0.153359	0.984195	1.0128	1.02906	0.000116561	1.01997	1.07429	1.05326	0.436461	1.0043	0.986935	0.982705
	DL-Pipecolic acid	130.085	+	5.71	7.37972	5.62317	2.54468e-05	1.04862	1.10344	1.05228	0.0274103	1.02603	1.02198	0.996054	0.00385546	1.02944	1.02787	0.998466
	Dodecanedioic acid	229.143	-	0.69	5.8042	8.66776	0.986882	0.993473	1.00287	1.00946	0.00233298	1.0292	1.03128	1.00201	0.47969	1.0069	1.01385	1.00691
	G6P (Glucose-6-phosphate)	259.02	-	8.88	10.1922	3.19979	0.100373	0.955335	1.02045	1.06816	0.0199953	1.00052	1.05049	1.04994	0.800746	1.01835	0.981241	0.963555
	Glycerophosphocholine	258.108	+	8.2	7.3612	2.58641	0.275776	0.988258	0.997668	1.00952	0.557447	0.976504	1.00112	1.02521	0.554052	0.991147	0.99309	1.00196
	Hippurate	178.049	-	1.35	11.6259	4.7452	0.0164796	0.968916	0.944827	0.975138	0.789827	1.05621	1.03531	0.980213	0.519156	1.02323	1.00628	0.983436
	Pyrrole-2-carboxylic acid	112.05	+	4.11	8.03206	2.98531	0.500394	0.99798	0.99961	1.00163	0.0666923	0.994288	1.00755	1.01334	0.166744	1.00213	0.99552	0.993399
	TMAO (trimethylamine N-oxide)	76.0764	+	5.62	-9.33281	2.74207	0.000133209	1.07718	0.989875	0.91895	0.137521	1.0196	1.0352	1.0153	0.0255853	1.0458	1.04466	0.998905

## Sheet: Supple_Table 2
Supplementary table 2. Differential expression of genes involved in metabolic pathways in lung samples from hamsters infected with Delta and Omicron variants of SARS-CoV-2.
Metabolism	gene symbol	Delta			Omicron
		p value	q value	Log2FC(7/0)	p value	q value	Log2FC(4/0)
Arginine biosynthesis	Ass1	0.000446729	0.00360118	0.879883	0.648568	0.928345	0.11714
	Cps1	0.129499	0.304954	3.57088	0.0203035	0.155922	3.78356
	Got1l1	0.410426	0.665729	-2.48024	0.818138	0.953601	-0.971725
	Arg1	0.922719	0.973153	0.0341806	0.389836	0.794023	-0.467589
	Otc	0.58682	0.806945	0.272198	0.0832514	0.366068	1.06518
	Glud1	0.54742	0.778773	0.0655882	0.64168	0.928345	-0.0392622
	Acy1	0.197482	0.413242	0.209768	0.874285	0.968502	-0.0224356
	Asl	0.842603	0.928967	0.035505	0.242996	0.646256	0.203308
Glutathione metabolism	Gpx1	1.61495e-09	7.38444e-08	1.00284	0.019281	0.150541	0.334912
	Ggt1	9.59461e-16	1.38604e-13	2.36385	0.0761014	0.348654	0.5259
	Txndc12	0.0150967	0.0604611	0.378172	0.267926	0.674349	0.124171
	Gsr	0.0115391	0.049066	0.534598	0.890495	0.974756	0.0288238
	Pgd	1.55044e-07	4.14907e-06	0.534602	0.178848	0.555261	0.135868
	Anpep	3.60861e-08	1.14383e-06	0.687879	0.134422	0.47826	-0.251843
	Ggct	0.266275	0.506016	0.300252	0.252756	0.658135	0.295763
	Lap3	0.000281234	0.00244846	0.49137	0.415014	0.815163	0.097636
	Gstt3	0.495041	0.741642	-0.237203	0.919754	0.983717	0.0337658
Tryptophan metabolism	Ido1	0.141645	0.326768	0.867894	0.396525	0.800274	-0.601441
	Ddc	0.436259	0.690054	-0.809707	0.0902142	0.383134	-1.37744
	Cat	0.855307	0.93552	0.0200002	0.131774	0.472731	-0.169339
	Kynu	0.700799	0.876683	0.262573	0.0135429	0.119078	1.98701
	Cyp1a1	0.0011148	0.00761106	-3.81182	0.22987	0.630074	-1.14728
	Tdo2	0.404815	0.660228	1.55478	0.00728053	0.0777051	3.59613
	Aox1	0.212486	0.435319	-0.17869	0.849086	0.961486	0.0234526
	Il4i1	0.122749	0.293547	0.782566	0.0658284	0.32334	0.689289
	Inmt	0.327338	0.576426	0.810286	0.66443	0.932557	0.323058
	Aldh7a1	0.111206	0.273843	0.217613	0.905276	0.977737	-0.0136762

## Sheet: Supple_Table 3
Supplementary table 3. Differential expression of cytokines in lung samples from hamsters infected with Delta and Omicron variants of SARS-CoV-2.
Category	Name	Delta				Omicron
		P value	Q value - 7dpi vs 0dpi	Log2FC(4/0)	Log2FC(7/0)	P value	Q value - 4dpi vs 0dpi	Log2FC(4/0)	Log2FC(7/0)
Chemokine	Ccl2	1.8e-28	1.49577e-11	5.03197	3.56064	0.015	0.413043	0.867853	-0.675844
	Ccl3	2.7e-10	0.00999087	4.00261	2.5824	0.841	0.928345	-0.403428	-0.250305
	Ccl4	9.276e-13	1.53483e-07	4.32828	3.50797	0.739	0.922409	0.511809	0.0854212
	Ccl5	4.084e-48	1.1045e-51	4.39273	5.67276	0	0.00610547	2.5168	2.22407
	Ccl7	7.448e-22	0.000125527	5.76638	3.52832	0.228	0.947447	0.423414	-1.22821
	Ccl8	3.128e-34	2.57933e-38	3.32446	3.6	0	0.00517569	1.17723	0.519544
	Ccl11	0.014	0.971161	2.07937	0.0851904	0.596	0.82877	-0.730782	-0.723951
	Ccl12	2.032e-09	0.00144667	5.72615	5.59914	0.724	0.953601	0.644421	-0.881525
	Ccl17	0.939	0.921696	0.132935	0.285098	0.606	0.953601	0.29007	-0.74825
	Ccl19	0.549	0.836912	0.400491	-0.443414	0.977	0.977737	0.0857852	0.104804
	Ccl20	0	0.618116	4.8124	1.94921	0.407	1	0	0.0806468
	Ccl22	0.263	0.732673	1.47861	1.95784	0.226	0.928345	1.01471	0
	Ccl24	0.003	0.531041	2.35871	0.694933	0.043	0.545899	-1.17177	-1.72665
	Ccl28	0.692	0.836371	1.15402	1.27717	0.848	0.953601	0.393771	-0.177073
	Cxcl10	6.668e-66	3.99611e-17	5.43654	2.80363	0.009	0.108199	1.26208	0.214627
	Cxcl12	0.034	0.00518788	-0.512523	-0.595941	0.939	0.940126	-0.0783655	-0.0687577
	Cxcl13	0.201	0.399935	0.29388	-0.466634	0.015	0.517665	-0.740486	-1.34339
	Cxcl14	0.268	0.181242	-0.257075	-0.265099	0.025	0.30313	-0.412671	-0.540167
	Cxcl17	0	9.79698e-06	0.671575	1.10914	0.519	0.776464	0.322858	0.0644622
	Xcl1	2.192e-11	0.00231472	3.81351	2.368	0	0.0159865	2.37217	1.40492
CSF	Csf1	0	6.235e-08	0.873279	0.771485	0.002	0.00194516	0.465503	0.509088
	Csf2	0.7	0.836912	0.851466	0.691147	0.156	0.493468	1.7187	1.19866
	Csf3	0.077	0.829638	1.76338	-1.24211	0.419	0.953601	-0.142987	-0.00578408
TGF-β	Tgfβ1	0	0.00362938	0.937659	0.579194	0.07	0.135574	0.337027	0.306463
	Tgfβ1i1	0.179	0.888827	0.326299	-0.0510461	0.5	0.809812	0.0698181	0.185975
	Tgfβ2	0.089	0.102293	-0.386044	-0.435261	0.759	0.853285	0.0978366	-0.349491
	Tgfβ3	0.906	0.992167	0.0869712	0.00803235	0.145	0.854046	-0.103315	0.0184631
	Tgfβi	0.198	0.0124385	0.2928	0.374997	0.855	0.900145	-0.0804345	-0.102571
Interleukin	Il1α	0.234	0.374129	0.181086	-0.353254	0.759	0.839618	-0.236543	-0.111552
	Il1β	0	0.0464382	1.24176	0.751223	0.663	0.705047	0.201267	0.127966
	Il1f10	0.69	0.92475	-1.72335	-0.735228	0.136	0.892457	-1.64231	-1.50432
	Il2	0.327	0.859414	1.42233	0.865961	0.897	0.953601	-0.977363	-1.00578
	Il4	0.433	1	-0.106354	0	0.418	0.953601	0.0833428	0
	Il4i1	0.246	0.293547	0.657562	0.782566	0.175	0.32334	0.689289	0.628257
	Il5	0.565	0.92475	-0.121724	-0.134039	1	1	0	0
	Il6	1.902e-16	0.76536	5.47416	1.12057	0.576	0.959046	0.477294	1.34869
	Il10	0	0.851659	4.42885	1.18247	0.217	0.928345	1.10828	0
	Il11	0.456	0.676583	0.07796	1.06231	0.214	0.953601	0.463931	-2.27649
	Il12a	0.621	0.867984	0.475306	-0.534911	0.814	0.957931	0.241149	0.616936
	Il12b	0	0.00696809	4.15698	4.97231	0.355	0.694685	2.0017	0.621747
	Il17b	0.331	0.443694	-0.847311	-1.43127	0.705	0.887603	0.769249	0.280686
	Il17c	0.395	0.921696	-0.252098	-0.242114	0.221	0.928345	-1.14299	-1.00578
	Il18	0.129	0.208708	0.609381	0.508046	0.722	0.990231	0.0229915	0.213937
	Il18bp	3.171e-13	7.98457e-08	2.52186	1.76667	0.405	0.562351	0.420132	0.378064
	Il23α	0.476	0.879047	1.70004	0.818302	0.684	0.928345	1.00068	1.09174
	Il24	0	1	4.60683	0	1	1	0	0
	Il25	0.416	0.92475	-0.566855	0.162437	0.925	0.953601	-0.216548	-0.0562575
	Il34	0.912	0.844732	-0.12218	-0.190272	0.055	0.3951	-1.04484	-1.14443
	Il36b	0.121	0.81351	-2.49956	-1.3787	0.224	0.925327	-1.89172	-1.91935
	Il36α	0.053	0.806701	-3.69759	0.95401	0.006	0.321552	-4.7497	-4.77733
	Ilf2	0.543	0.29666	0.164934	0.203256	0.855	0.918821	0.0525027	0.0736745
	Ilf3	0.311	0.656302	0.342462	0.16412	0.379	0.623858	-0.154929	0.0561359
	Lif	0.549	0.827491	0.898268	0.575773	0.834	0.932557	0.635931	0.415957
Interferon	Ifnγ	0.002	0.381218	3.04677	1.88985	0.123	0.600506	2.28462	2.40715
TNF	Tnf	0.163	0.853217	0.868501	0.217577	0.879	0.93227	-0.250931	-0.0418803
	Tnfaip1	0.83	0.81929	-0.119573	-0.0670176	0.391	0.307964	0.186974	0.0704591
	Tnfaip2	2.41e-10	0.144913	1.34913	0.406445	0.151	0.674737	0.208739	-0.14549
	Tnfaip3	0.025	0.305018	0.29523	-0.347603	8.869e-10	3.45081e-11	-0.980917	-0.893077
	Tnfaip8	0.029	0.063433	0.527336	0.568669	0.003	0.00975351	0.534817	0.518803
	Tnfaip8l1	0.571	0.763215	0.484597	0.343645	0.469	0.699642	-0.579171	-0.389053
	Tnfaip8l2	4.514e-10	6.65639e-09	1.2184	1.21652	0	0.000212986	0.776899	0.624952
	Tnfaip8l3	0.158	0.959073	0.698602	0.0476026	0.453	0.643528	0.438711	0.334301
	Tnfsf4	0.433	0.0907572	-0.106354	0	0.403	0.953601	1.01022	-0.00578408
	Tnfsf8	0.512	0.778747	0.248005	-0.561978	0.301	0.88615	0.349149	0.711772
	Tnfsf10	0.005	1.95954e-05	-0.510309	-0.779546	0.027	0.0150416	-0.511758	-0.25856
	Tnfsf11	0.418	0.596952	-0.530565	-1.8187	0.626	0.941875	-0.947592	0.40717
	Tnfsf12	0.042	0.0266448	0.472228	0.449434	0.035	0.0428154	0.282368	0.362171
	Tnfsf13	0.796	0.783647	0.178847	0.16902	0.54	0.710305	0.258528	0.094512
	Tnfsf13b	0	0.0124905	1.03585	0.687643	0.371	0.598625	0.290343	0.0604749
	Tnfsf14	0.07	0.0612593	0.664666	0.94037	0.194	0.769947	0.359142	0.699727
	Tnfsf15	0.298	0.452762	-0.721424	-1.33065	0.155	0.811201	1.33249	2.16306
	Tnfsf18	0.579	0.817999	1.38798	1.21013	0.53	0.928345	1.64012	2.13818
